# Supplementary material for: Deletion of Gba in neurons, but not microglia, causes neurodegeneration in a Gaucher mouse model
Source: JCI Insight. 2024 Nov 8;9(21):e179126. doi: 10.1172/jci.insight.179126 (PMC11601582; doi:10.1172/jci.insight.179126)
Supplement: Supporting data values [file jciinsight-9-179126-s078.xlsx]

## Sheet: Fig. 4A
GBA mKO Females
Age (weeks)	Control																										GBA mKO
3								7.9	7.4	7.3	9.9	9.8	10.9	12.9									12.4	11.9	12.4																	7.4	8.7	9.6		10.4	10.4	9.5
4						10.6	10.2	9.1	9.1	9.6	11.6	13	11.8	12.9	9.4	10.2	9.4	11.7	9	11.9	12.9	10.8	13.8	13.8	13											10.5	9.7	9.8	9.1	11.7	11.4	9.2	10.1	11.1	10.6	10.9	12.1	11.3	11.3
5						11.8	13.2	12.1	12.5	12.5	14.5	14.4	12.9	14.1	11	12.9	11.4	14.4	11.2	11.6	12.3	11	14.8	14.9	14.8											12.7	11.2	11.4	11.1	14.7	14	12.7	13.7	14.4	13.2	12.6	13.6	13.8	11.4
6						13.4	14.5	14.5	14.6	14.4	15.9	15.5	13.8	15.3	13.1	15.3	13.4	17.1	13.4	12.6	14.4	13.3	17.3	15.2	15.4											15.8	13.6	14.1	12.5	16.6	16.4	14.8	15.3	16.4	15.5	14.2	15.1	15.1	12.6
7						13.2	14.8	14.4	15.1	14.4	16.5	16.1	14.9	15.2	13.9	15.8	15	17.6	14.2	13.7	16.5	15.1	16.7	16.5	15.6											15.7	14.7	14.1	13.5	16.6	15.9	14.8	16	16.6	16.9	15	15.8	15.2	14.2
8						17	17.5	16.5	17.4	17.1	18.2	18.6	17.2	18	15.8	18.1	16.7	19.5	16.6	14.3	17	15	20.2	19.1	19.6											17.1	15	15.7	15.4	19	18.9	17	17.6	19	18.5	15.3	16	15.8	14.7
9						17	16.9	17.2	17.4	17	18.6	18.9	16.9	18.4	16.7	18.9	19	19.5	17.7	17.2	19.6	18	20.5	19.8	20											17.3	16.9	16.5	16.2	18.8	18.1	17.4	17.3	19	18.6	17.6	18.1	18	17.4
10						18.6	17.8	18.6	19.1	18.8	19.8	20.4	17.8	19.7	17.7	20.3	19.7	20.4	19.8	18	19.9	18.7	21.7	21.2	21.5											17.8	18.2	17.7	17.9	19.9	19.5	18.4	19.1	20	19.9	18.4	19	19.1	18.6
11						19.5	18.9	18.9	19.8	19.7	21.2	21.1	19.6	21.1	19	21.8	20.9	21.5	21.3	18.8	20.6	19.2	21.9	22	22.5											19.1	19.7	19	19.2	20.1	20.4	19.7	20.6	22.3	20.8	19.7	19.5	19.6	19.4
12						19.7	18.9	18.9	20.4	19.7	20.9	21.1	20	21	19.7	22.8	21.1	21.8	22	19.6	20.4	19.2	23	22.8	22.7											18.8	20	19.2	18.9	21.1	20.9	20	21.2	22.6	21.3	20.4	20.2	19.5	19.6
13						19.5	18.8	19.5	20.1	19.6	21.7	21.5	19.7	21.6	19.3	22	21.6	21.9		19.9	21	20	23.4	23.3	23.2											19.7	20	19.5	19.3	21.5	21.6	19.3	21	23.4		20.9	20.6	20.6	20.7
14						20.3	18.9	20	20.2	20.1	22.1	21.5	20.4	21.8	19.9	23	22	23		19.9	21.3	20.2	22.8	22.4	23.2											19.6	20.3	19.7	20.2	22.3	23.4	19.3	21.5	24.2		21.2	20.8	20.5	20.4
15						21.4	18.7	19.7	20.5	20.4	22.5	21.8	20.2	22.1	21.2	24.1	22.8	23.5			21.8	19.8	23.6	23.4	24.5											19.6	20.4	19.8	20.1	21.1	22.4	19.2	21.9	24.1		21.6	20.5	20.7
16				24.6	23	20.8	19.4	20.2	20.3	20	22.7	21.6	21.4	22.5	21.6	24.2	23.7	23.1					23.9	23.4	23.9									23	22.4	20.2	19.8	19.7	19.6	22.5	22.7	19.9	21.7	24.8		21.2	21	20.1
17			20	24.1	23.5	21.1	19.9	20.6	21	21.2	23.1	21.6	21.5	22.7	21.3	24.6	23.4	24.3					24.6	24	25.2							18.7	19.5	23.1	22.5	19.8	20.2	20.3	19.9	24	23.6	20	22.5	24.8		22.4	20.9	21
18			20.3	23.9	22.5	20.8	20.3	20.5	21.5	21.2	24.2	22.2	22.5	23.5	21.6	25.3	23.5	24.4					25.3	25.5	24.9							18	19.6	23.4	23.2	20.5	21	20.4	20	24.2	24.2	20.9	23.3	26.1		22.6	21.7	21.1
19			20.9	24.5	23.1		20.8	20.1	21.2	20.9	24.3	22	22.1	23.5	21.8	24.9	24	24.6					26.8	25.5	25.8							18.8	20.4	23.3	23.5	20.2	21	20.9		24.1	25	20.2	24.3	26.5
20		21.8	20.1	22.6	23.9		19.8	20.8	21.4	21.7	24.3	22.8	22.2	23.5	21.8	25.9	23.8	24.9					28.4	25.8	26.4				20.6	23.7	21	18.5	20.4	24.1	23.1	20.7	21.4	20.8		24.3	25	20.6	24.6	26.4
21		21.9	21.5	24.4	22.7		20.6	20.9	21.4	21.7	24.5	22.4	23.1	23.7	22.5	27.3	23.8	25.5					29.6	25.8	25.8				20.3	21.9	21.2	19.2	20.3	24.1	22.9	21.2	22.2	21		25.9	26.8	20.6	24.6	26.4
22		22.4	20.4	24.2	22.8		20.6	21.1	22.2	21.9	24.4	23.3	23.3	24.2	23.2	28.1	23.7	25.9					29.6	26.2	26.7				21.1	22.4	21.7	19.6	20.4	24.1	23.7	21	22.9	20.6		25.6	27.2	21	25.7	26.6
23	31.2	22.7	20.8	25	23.6		20.9	20.9	21.6	22.1	25	23.7	22.7	24	22.8	28.8	23.7	26.7					29.9	25.4	27.8		24.3	26.2	21.2	23	21.9	19.3	20.6	24.6	24.6	21.7	21.8	20.9		25.3	27.4	21.1	25.1	26.8
24	32.1	23.2	21.5	25	23.9		21.1	21.2	21.3	23.1	25.5	23.1	23.5	24.6	23.4	31.6	25.4	27.8					30.3	25.6	28.9		24.2	26.5	21	22.7	22	19.6	21.1	24.3	24.8	21.1	22.4	21.1		27	28.1	22.2	26.1	28
25	31.8	23.2	20.1	24.7	24.1		21.8	20.9	21.6	23	25.9	23.4	23.4	24.3	24.7	30.3	27.1	27.1					30.9	26	29.4		25	27	21.5	23.2	22.4	19.6	21.2	24.4	24.5	21.7	23.1	22		27.1	28.6	21.7	27	27.9
26	33	23.8	21.3	25.7	24.4		22.2	22.1	22	25.1	26.7				24.3	30.2	27.4	27.6					31	27.2	29.9		25.8	27.7	21.3	23.3	22.3	19.7	22	25.3	25.9	21.7	22.6	21.6		27.4	29.4	23.6	27.3	29.3
27	33.2	23	21.4	25.5	24.6			20.8	22.4	23.1					25	30.5	26.6	28.3					31.2	26.4	31.6		25.5	28.4	21.7	24.5	22.7	20.1	21.9	26.1	25.2	22.6	23.6	22
28	33.4	22.5	21.1	25.2	24.7			21.7	22.7	23.9					25.5	32.7	26	28.3					31.3	26	32		26	28.3	22.1	23.4	23.3	19.7	21.5	26.3	26.5	23.3	23.5	22
29	33	22.5	22.5	26.4	25.3			22.7	23.3	23.4					24.4	30.8	26.2	28.6					31.7	27.4	30.8		26.5	28.6	21.6	24.1	23.7	19.6	21.1	26.4	26.9	23.3	24.1	21.9
30	33.6	22.9	22	26.8	25.5			23.4	23.3	25.9					26.2	32.5	25.7	27.5					32.4	27.3	32.8		27.8	28.8	22.2	24.2	24.2	20.1	21.9	27.6	26.9	23	23.5	21.9
31	33.5	22.9	21.4	27	26			22.7	23	24.1					25.9	31.5	26.5	29.2					32	27.8	33.5		27	28.9	20.9	24.9	24	20.1	21.9	27.4	27.7	23.2	24.9	22.7
32	33.2	23.2	22.1	26.9	26.5			23.9	23.5	24.5					25.9	32.6	26.6	29.8									26.5	29.3	22.4	24.5	24.5	20	21.8	27.5	27.3	23.2	23.3	22.6
33	35.1	22.8	22.2	28.5	27.3			26	25	26.5					28	34.2	26.5	30.6					34.6	27.4	34.2		27.5	30	22.3	25.9	24.7	20.4	21.7	28.2	27.8	23.4	23.5	22.4
34	34.9	22.7	23	29.6	27.2			26.4	24.9	26.8					27.5	34.8	25.8	30									28.2	30.1	22	25.4	25.5	20.9	22.9	28.9	28.7	23.3	24.1	22.8
35	33.7	24	22.9	30	27.5			26	25.3	28.6					28.3	35.2	26.1	30.7									27.5	30.4	22.3	26.3	26	20.4	22.7	29.8	28.7	23.4	23.9	22.9
36	33.3	24	23.8	29.2	28.2			27.2	26.7	28.9					27.7	35.8	36.7	31.1					33.9	27	35.5		27	29.9	21.9	26.1	26.5	20.6	22.3	29.7	28.1	23.6	24.2	23.1
37	32.8	26.2	25	29.2	28.9			26.7	24.8	29.7					27.5	36.8	29	31.6					34.2	27.1	36.3		27.6	31.3	23.3	26.4	27.2	21.5	22.7	30	29.2	23.6	24.1	23.5
38	33.7	25.2	22.7	30.2	29.3			26.8	25.5	29.6					28.6	35.5	31.6	31.9					33.7	26.4	35.4		28.5	30.4	23	26.8	27.2	21.6	22.4	30.6	29	23.9	24.2	22.2
39	32.7	25.2	23.3	30.2	29.6			28.9	26.5	30.6					29.7	35.4	30.8	31.8					34.3	27.1	35.4		27.6	29.6	22.7	26.2	26.5	21.5	23.3	30.5	30.2	24.4	24.5	23.3
40	33.2	26		30.7	31.4			30.1	27.2	31.7					29.8	36	29.9	33.4					34.3	27.7	34.9		27.9	30.7	23	26.6	27	20.7	23.6	31.2	30.8	24.8	25.2	23.6
41	32.4	24.8		31.2	31.5			30.6	27.6	32.5					29.9	36.6	30.3	33					34.4	27.9	31.9		28.3	30.2	22.8	26.3	27	20.8	23.4	31.4	31.1	25.7	24.8	23.8
42	32.3	24.9		31	32.6			30.9	28.4	33					29.9	35.5	30.4	33					34.3	28.3	32.1		28.6	30.4	22.8	26	27.6	21.4	23.4	32.2	31.7	25.4	25.4	24.8
43	32.2	25		31.7	33.4			30.1	26.9	30.8					29.2	34.4	29.1	30.2					35	29.1	32.8		28.4	31.3	22.8	26.9	28.6	21.2	23.6	32.8	33.3	25.6	24.6	24.2
44	32.7	26		31.6	33.6			29.1	25.5	31.4					29.9	33.6	27.9	30.6					35.1	29.1	33.7		28.2	31.7	23.5	26.6	29.1	21.6	24	33.3	33.9	25.2	24.8	24.7
45	33.5	24.6		31	33.7			29.6	25.6	30.5													36.6	29.8	35.3		28.3	32.4	23.8	26.9	29.3	21.3	23.5	33.3	33.7	25.9	25.7	25.1
46	34.3	26.1		31	34.9			27.4	25.2	28.5					31.3	35.2	29.5	34.1					36.6	30.9	36.5		29	33.8	23.9	28.2	30.1	22.6	24	32.9	32.9	26.3	26.4	25.2
47	34.1	26.9		31	34.8			28.6	25.2	29.8													36.7	30.8	38		29.5	34.3	24.1	28.6	31.6	21.5	23.6	32.8	32.2	27	27	27
48	35	27.8		31.5	34.8																		37.3	31.5	38.9		29.8	34.7	23.3	28.9	31.9	21.7	23.9	33.4	31.9	26.9	26.2	26.2
49	35.3	26.9		32.2	35.1			30.3	27.1	30.6					32.4	35.9	32.9	36.3									30.3	35.1	23.1	28.5	31.8	22.2	24.1	33.7	31.6	27.7	27.2	26.7
50	36	25.4		32.2	35.3										32.6	36.7	31.1	37.6					36.3	31.2	37.2		31.1	36.4	22.8	28.7	31.9	21.7	24.7	34	31.5	27.9	26.4	26.6
51	35.7	25.6		32.5	36.2										34.9	36.8	32.1	36.1					35.8	30.7	37.3		30.4	36.5	23.1	28.5	33.2	22.1	24.4	34.9	31.9
52	36	26.9		32.3	36.1			31.9	27	32.3					34	36.6	31.3	36.5					36.3	30.8	37.6		30.9	35.9	23	28.3	33	21.7	25.9	35.1	32	29.2	27.8	27
GBA mKO Males
Age (weeks)	Control																				GBA mKO
3								9.4	12.2	12.6	12.1								9																	10.1	10.3	10.4	10	12.6
4						11.8	12.3	11.3	12.4	12.6	13.2	14.8	13.9	16.1	14.2	15.4	9.7	10.5	10													11.6	10.1	11.1	10.5	10.9	12.7	12.5	11.7	13.5	8.2	9.5	10.2	10	10.2	10.2
5						14.3	13.8	14	13.3	14.6	13.9	14.1	13.9	16	12.7	14.9	12.5	13.1	12.3													14	12.4	14.8	13.9	12.2	14.3	14.3	13.5	14.7	10.4	11.8	13	12.1	12.2	13.9
6						17.4	16.2	15.8	15	14	13.8	15.1	13.4	15.6	15.9	15.6	13.8	14.8	14.4													15.4	16.7	17.9	16.9	15	14.7	15.5	15	15.1	12	14.5	15.4	14.2	14.2	15.8
7					14.6	17.7	17.2	16.5	17.3	15.8	15.2	16.3	15	16.7	16.6	17.5	15.6	17.1	16.6									13	14.2	14.7	14.6	15.7	17.1	17.3	16.3	16	15.6	16.6	16.7	16.2	12.8	15.4	17.1	15.4	15.6	17
8					17.2	20.9	19.7	17	20.3	19.6	17	16.7	15.9	17.9	16.9	18.6	15.5	17.6										16.2	17.6	17.4	17.3	18.6	20.2	21.2	19.2	16.4	16.3	17	16.6	19.9	14.5	18.6	19.9	15.3	15.6	17.7
9					19.6	21.1	20.6	20.4	21.7	20.9	19.3	20.1	19.6	21.5	20.7	21.7	18.1	20.1	17.2									18.5	19.7	19.2	19.9	20	20.4	20.7	18.9	20.3	19.9	20.5	19.8	20.9	17.8	18.6	20.3	17.9	17.9	20.4
10					21.5	22.6	23.7	22	24.8	24	22	22.6	21.7	23.2	22.1	24.4	19.2	21.2	20.1									22.6	22.9	21.3	22.6	22.8	23.3	23	21.8	22.9	22	24	23	23.8	20.2	20.5	22.2	19.4	19.4	20.5
11					23.7	26	25.6	24.8	27.1	28	24.8	26.3	24.9	26.3	25.5	27.6	22	24.4	22.5									24.1	25.3	25.2	25.2	25	26.1	24.7	23.6	25.1	25.3	26.2	26.4	27	23.3	24.7	24.6	22.2	22.3	24.3
12					24.1	27	25.8	26.8	27.7	28.7	24.8	29.2	26.3	28.4	27.2	31.4	24.4	26.2	26									25.5	26.7	24.7	26.3	25.2	27.7	24.5	24.3	26.8	26.9	27.3	28.2	26.7	25.3	25.2	25.8	24.3	24.5	26.2
13					25.8	27.3	26.6	28.2	28.5	27.8	25.5	30.4	26.3	27.8	27.7	32.1	24.7	26.7	27.8									26.4	27.7	25.4	26.8	25.9	28.6	25.3	25.3	28.4	27.7	29.1	29.5	26.6	25.8	25.9		24.8	25.5	25.8
14					26.2	28.9	27.7	29.1	29.9	29.3	26	30.7	26.3	28.6	28.1	32.3	26.6	27.2	29.1									27.2	28.7	26.1	27.5	26.7	30	26.5	26.3	28.8	28.6	28.5	30.1	27.9	26.9	26.8		25.8	26.6	27
15					27	28.8	27.9	28.8	31.2	29.4	26.9	31.3	27.3	29.3	29.2	34	26.9	26.9	30.3									27.9	30	26.9	28	26.6	29.6	26.6	26.7	29.3	29.1	29.1	30	28.5	27.4	27.9		26.6	27.6	27.2
16				32.4	27.8	29.6	28.1	30.6	32.2	29.9	27.2	31	28.3	31.5	30.6	36	27.5	28.3	30.7						26.9	27.7	28.3	28.8	30.5	27.3	28.5	27.3	30.3	26.9	27	29.4	29.3	29.1	30.9	28.7	27.6	28		26.7	28.4	28.5
17			27.6	32.9	29.1	30.7	28.1	30.3	33	30.2	27.2	32.2	28.4	31.9	31.1	36.8	27.8	29.3					29	27.9	27.3	28.5	29	29.6	31.3	28.4	28.7	27.5	31.6	27.8	27.5	29.5	29.3	29.2	31.2	28.4	28.5	28.8		28	29.3	29.3
18			28.2	32.9	30.2	32.4	27.9	31.4	33.7	31.8	28.4	33.6	29.9	32.6	32.5	38	29.1	29.2	32.7				28.7	28	27.7	28.9	29.3	30.3	31.3	28.3	28.8	28.1	32.4	28.2	28.4	30.1	30.2	30.1	31.8	28.9	28.8	28.8		29.7	30.8	30.5
19			28.5	33.2	29.8		28.8	32.2	34.8	32.1	28.3	34.3	30.3	32.7	33	38	30	29.3					29.1	28.8	28.3	29	30	30.6	31	29.3	30.1	28.4	32.6	29.5		30.8	30.8	30	32	28.3	29.9	29.3		31.3	31.8	31.1
20	30.3	32.8	28.9	33.9	31.3		29.3	33.8	35.4	32.5	27.8	35.2	31.1	33	33.8	38.9	31.4	30.2				34.5	29.7	30.2	28.2	29.4	31.4	31.8	32	30.1	30.9	28.6	33.8	29.4		32.3	32.5	31.2	34.3	27.7	29.6	29.4		32.6	32.3	31.8
21	30	33.6	29.7	33.7	32.8		30	33.9	36.5	32.5	27.7	36.2	32	34	32.9	40	32	31.6	33.1			35.2	29.8	29.6	28.3	29.1	30.5	32.1	32.5	30.2	30.9	29.6	34.1	30.8		31.8	32.4	30	34.2	28.3	30	30.5		33.7	33.9	32.4
22	30.4	34.1	30.2	34.3	34		29.1	34.1	36.7	33.7	28.4	36.4	32.5	35.5	34	40.8	32.3	31	32.9			34.9	30.4	30.7	28.6	29	31.1	33.1	32.9	31	32.4	29.4	33.4	30.2		32.3	32.9	31.1	35.2	28.1	29.9	30.3		33.6	34.7	31.9
23	31.8	35.5	30.4	34.9	34.1		29.7	34.5	37.5	34.3	29.3	37.3	32	36.4	34.6	41.2			33.8		20.9	36.4	30.2	31.1	28.5	29.5	31.3	33.4	32.5	31.2	32	30.2	33.6	30.1		31.8	33.3	31.4	35.1	28.8	30.8	30.9
24	32.5	36.8	29.9	35.3	36		30.2	34.6	38.5	34.4	29.4	37.5	32.2	35.7	34.5	41.7	34.5	32.9	34.2		21.1	37.3	30.6	30.9	29	30	31.8	34.3	34.5	33	34.2	31.1	34.2	30.8		32.2	33.8	31.8	35.5	29.6	30.8	31.2		35.3	37.3	33.7
25	32.8	37.1	30.2	35.7	36		30.2	34.9	39.8	35	29.7	38.2	32.8	35.9	35.2	41.4			34.6		21.1	37.1	31	30.9	28.6	30.7	32.7	33.5	33.3	32.5	33.2	31.3	34	30.3		32.9	34.2	32.4	36.2	30.1	31.7	31.5
26	32.5	37.9	30	36.6	36.5		31.4	36.5	39			37.7	34	37.1	37.1	41.2			35.1		21.8	37.7	30.7	31.6	29.4	31.1	33.5	33.7	33.8	32.4	34.1	31.7	35.3	31.7		33.9	36.2	34.4	37.6
27	33.7	38	31.5	37.3	37.1		32.1	37.6	39.8			39.3	34.6	37.5	36.6	41.9	36	34.6	34.9		20.7	36.8	31.7	32.8	29.6	30.8	32.7	34.7	34.2	32.8	34.6	33.9	36.6	32.6		33.4	36.2	34.1	38.4					35.2	39.1	34.2
28	32.6	38.1	31	36.2			32.2	38	40.2			39.3	35.6	38.1	37.9	43.3	36	35.5	35.3		20.2	35.4	31.6	32.5	30.4	30.9	33.7					34.4	36.6	32.7		34.3	36.3	34.4	39.6					33.8	39.3	34.7
29	31.8	38	30.6	36.1			32.6	38.1	41			39.3	35.1	38	36.9	42.9	36.1	35.7	36.5		20.8	33.6	31.6	32.9	31.4	31.3	34.6					36	38	32.8		34.4	36.9	35	40					33.6	39.9	35.1
30	32.7	39.7	30.2	36.1			32.4	39.7	42			40.5	34.9	38.2	37.9	42.9	36	35.5	36.6		21.8	34.8	31.4	32.7	30.8	31	34.4					35.9	38.4	32.1		35.2	37.7	36.1	40.1					33.9	40.4	34.7
31	31.7	39.4	30.8	37.1			33		41.7			40.7	35.7	39	38.2	43.8	35.8	35.8	36.9		21.9	34	31.7	33	30.1	31.7	35.6					36.5	38.5	33.1		35.7	38.3							34.3	40	35.7
32	31.7	39.8	31.8	36.7			33		42.1			41.3	35.4	39.2	40	44.4	35.5	36.3	36.9		24.8	33.8	31.9	33.2	30.4	31.5	35.7					36.3	38.9	34		36.1	38.3							32.5	38.3	36.1
33	31.8	39.5	31.5	37.6			33.4		42.9			41.6	36.3	40.1	40.2	44.9	35.6	36.2	37.6		27.8	33.7	31.8	33.8	31.4	32.5	36.6					37.1	39.3	34.8		36.2	39.3							32.7	39.3	36.5
34	32.9	39.7	31.6	38.6			33.5		43.6			41.3	35.8	39.8	38.8	44	34.1	35.8			25.9	35.5	33.1	34.5	30.4	32	36.6					36.3	38.8	34.3		35.7	39.5							33.2	39.6	36.1
35	34.2	40.8	30.2	37.5			33.1		45.4								33.8	36.5	39.1		23.8	36.3	32.5	34.5	29.9	31.6	36.7					36.4	39.3	34.3		35.1	39.5							33.9	40.8	36.9
36	33.4	39.7	31.6	38.7			33.3		46			43.4	36.9	41.6	43.7	54.7	33.3	37	38.3		24.5	34.6	32.6	34.4	31.1	32.7	38.7					37.2	39.6	35.3		36.3	39.8							35.6	41	37.2
37	34.1	40.3	31.2	38.9			34		45.7								33.7	37	39.3		24.4	34.6	32.7	33.8	30.7	32.6	38.5					38.5	40.3	36.6		37.4	40.6							34.5	41.6	37.7
38	33.5	38.8	31.9	38.8			34.6		46.8								34.3	36.2	39.8		24.5	31.3	33.3	34.7	30.2	32.8	36.6					39.5	42	37.7		38.6	40							35	42.3	37.3
39	33.3	38.5	31.6	39			35.1		47.5			43.9	34.6	43.4	43.2	45	34.1	37.7	39.4		24.5	33.6	33	34.6	30.8	33	36.6					40.1	42	38.4		38.3	40.1							36	42.6	37.7
40	33	39.1	31.8	39.3			35.6		47.6			44	34	43.6	43.6	44.6			41		25.6	33.7	32.8	34.8	31.4	32.9	36.2					40.4	42.3	38.2		38.1	41.1
41	34.2	39.7	31.9	38.6			35.6		47.9			44.5	32.9	43.3	42.7	44.7	32.8	37.7	40.8		26.5	33.5	32.9	34.7	31.1	33.6	36					40.8	42.3	38		39.6	42							36.2	42.1	37.6
42	34.6	39.5	32.4	38.3			36.6		48.5			43	35.3	43.7	43.3	44.2	32.5	37.1	40.7		26.3	33.4	33.2	35.6	31.1	33.8	35.7					41.3	42.3	38.5		39.5	41.9							36.4	42.1	38.4
43	35.2	40.2	32.2	39.1			37		48.7			44.2	36.5	43	42.9	43.6	31.9	37.8	40.2		25.9	33.3	32.9	35.5	31.4	34.2	36.8					40.7	42.5	38.6		39.1	42.3							37.2	38.8	38.8
44	36.7	41.1	32.9	39.3			37.3		48.6			44.3	37.1	43.1	41.8	42.7	33.3	39.1	40.4		27.6	34	34.2	35.7	31.7	34.3	36.3					40.9	42.3	37.7		38.9	42							37.7	32.1	39.5
45	37.5	42.8	33.4	37.9			37.9		49.4			45.5	37.5	43.5	43	43.7	32.4	37.4	39.9		29.4	34.4	34.3	36	32.1	34.6	36.3					41.1	41.9	37.9		40.9	42.7							36.1		37.6
46	37.7	42.9	33.1	38.1			38.1		49			44.4	37	43.2	41.2	42.8	34.2	39.8	40		28.1	35	34.1	35.8	30.8	34.6	36.8					41.6	42.1	38.7		39.9	42.8							37.6		39.9
47	37.4	42.2	33.3	38.5			38.3		48.6			44.5	38.2	43.3	43	42.7	32.9	38.6	40.5		30.2	34.3	33.9	36.7	31.3	34.7	36.3					42.2	42.1	38.6		40	43.1							38		40
48	37.5	43.4	32.3	38.3			38.8					44.2	38.1	44	43.6	43.9	32.8	37.1	41.4		30.2	34.4	34.5	36.9	30.9	35.5	35					42.9	43	39.4		41.2	43.9							37.8		40.1
49	37.5	43.5	32.2	39.5			39		49.9			44.1	39.2	43.1	44.2	43.4	32.7	37.1	41.7		31.1	35	34.5	36	31.8	36	35.8					44	44.4	39.6		40.9	43.3							36.4		38.8
50	36.3	42.8	32.9	40			38.6					44.4	40	43.4	45.1	43.9		36.2	41.7		30.4	34.7	35.3	37.2	31.7	36	35.5					43.8	43.4	39.4										35		39
51	36.9	42.9	33.7	40.3								43.6	40.2	42.9	44.5	44.2		36.2	42.3		30.8	34.5	36.3	38.2	31.6	36.3	35.2									41.6	44.3							35.1		39
52	37.5	43.2	33.1	40.1			39.4		49			43.9	40.7	44.3	45.9	45		36			32.1	35.2	35.5	38.2	32.1	36.4	36					43.7	43	40.1		41.7	43.9							36		39.5
GBA nKO Females
Age (weeks)	Control																																			GBA nKO
3	7.2	8.5	7.2	9.8	11.2	7.6	7.5	7.1	7.4			12.3	9.2	8.5						6.9	7.1	6.5	9.4	8.6	6.7	9.3				10	9.8					9	9.7	8.1	8.7	8.6	10.8	10.6				9.9	8.3	11.7	12.9
4	9.6	10	10.1	10.9	11.8	9.7	9.6	9	8.5	13.6	12.6	12.4	10.4	9.3						9.1	8.6	8.4	9.4	9.7	7.8	13.8						11.6	11.6	11.4	10.4	11.6	11.9	10.5	10.3	10.6	11.8	11.5	12.7	14.1	14.1	11.4	10.6	12.1	12.7
5	11.1	12.3	13	12	13.1	12.2	11.6	11.2	10.1	12.4	10.5	14.4			9.4	13.7	13.4	11.6	13	13.2	12.7	12.2	12.3	12.8	11.2	16				14	14					14.2	14.7	12.9	13.1	13.2	13.7	13.8	11.8	14.3	12.8	13.9	13.5	14.8	13.5
6	13.1	14.8	15	13.8	15.5	14.6	14	13.5	11.8	14.2	13	15.1	17	15.2						14.7	14.7	13.7	15	14.4	12	16.2	15.2	11.9	12.7	14.4	14.9	14.5	14.2	16.8	14.5	16	15.3	15.1	14.3	14.5	13.9	15.4	13.7	16.5	14.3	15.9	15.1	16.4	14.2
7	14.2	15.6	14.6	14.9	16	15.5	14.8	14.4	13.2	14.8	13.5	15.7								14.8	15.7	14.5	15.2	14.6	13.1					17.1	16.7	15	16.1	17.3	14.4	16.6	15.4	15.6	15.1	14.6	15.4	15	15.3	17.1	14.3	16.9	15.3	16.7	16.1
8	14.6	16.2	17	17.5	18.5	17.3	17.3	16.3	15.5	15	12.8	18.6			14.9	18.5	18.2	17.9	18	15.1	16	15.6	14.9	15.1	13.6	19	18.6	16	17.8	17.8	17.2	18	18.3	20	17.6	16.8	19	18.1	18.2	16.9	17.8	18	16.7	19.3	14.3	23.2	18.2		18.3
9	17	18.7	17.6	17.8	18.8	17.1	17.5	16.7	17	17.8	16.6	18.4	20.4	18.7	15.2	18.7	18.9	17.5	18	17.8	17.8	18.1				19.7	18.8	16.7	18.2	18.8	18.3	17.9	18	20.4	17.7	18.4	23.8	17.9	18.1	17.2	17.6	18.2	22.1	21.4	17.1	23.9	18.4		18
10	17.8	20.6	18	18.4	20.1	18.8	19.8	18.7	19	18.2	17.6		21.5	19.8	15	19.5	19.9	28.9	19.5	18	18.5	18	18.9	18.8	19.6	21.8	19.6	17.6	19	19.5	19	19	19.6	21.8	19.5	19.8	23	18.1	18.3	17.1	18	18.9	24	21.5	18.2	23.5	18.4
11	18.1	22.2	18.6	19.1	20.6	19	20.3	19	19.6	19.7	18.8	19.9	22	21	15.7	21.4	21.2	20.9	21.9		18.9	18.9	20.4	20.1	18.5	21.6	20.3	18.2	18.9	20.9	19.7	19.9	19.7	22.4	19.8	19.7	21.8	18.4	19.7	17.9	18.1	19.7	23.4	23.1	18.6				18.6
12	19	23.5	19.9	18.9	20.4	20.2	21.1	19.5	20.6	20.8	19.9	21.5	22.4	22	16.7	22.3	22	21.4	22.3		20.7	20.2	21.2	20.7	19.6	21.3	20	18.8	20.5	20	19.9	21	20.6	23.2	20	20.1	20.9	19.4	19.8	19.2	17.3	19.1	23.8	21	20.3	20.5	18.8		18.4
13	19.6	24.6	19.9	19.5	21.1	20.5	21.2	19.5	20.3	20.5	18.7	20.5	23.4	22.8	17.2	23.8	22.4	22.1	23.5		20.8	20	20.7	20	19.8	21.4	21.3	19.6	20.6	22.9	20.6	21.9	20.6	23.1	20.1	20.4	21.1	19.3	19.5	19.8		18.6	21.1	19.8	19.9	18.2	17.8		17.7
14	20.2	25.9	20.1	20.5	21.9	19.6	21.7	19.5	21.5	20.9	18.7	23	24.6	24.4		23.3	23.8	21.4	21.8		20.9	20.1	20.7	20	19.8	22.8	21.8	19.7	21.7			22.6	21.9	23.4	21.1	19	18.7	17.7	18.6	19		18.3	19	15.8	18.7	16.2	17.8		18.6
15	20.6	25.6	20.5	20.6	21.7	19.6	22.4	19.8	21.7	21.6	20.3	23.3				23.6	24.9	21.6	22		20.8	20.3	20.9	20.9	20.2											17.5	16.6	16.5	17.4	19.2		16.8	17.8		17.4	15.7	15.3		15.3
16	20.9	26.7	21	20.9	22.1	20.3	22.3	20.4	22.6	22.7	20.8	24.4									22.9	20.8														17	13.8	13	15	18.5		15.2	16		16		13.4		14.7
17	20.6	26.7				20.6	23.6	20.3	22.9																																				14.8
GBA nKO Males
Age (weeks)	Control																																					GBA nKO
3	8.2	8.6			7.7	11.9	12.1	11	12.1	7.9			9.4	13.8	13.1	11.6	9.3	7.1	7.7			8.6	9.6	10.3									11.6	9.8				10.4	8.8				9.1	9.2	11.1	7.7	7.9	9
4	10.3	10.4	11.3	15.3	10.2	12.4	13	11.1	12.8	10.2	13.4	14	10.4	15.2	14.5	12.5	9.3	8.1	9.7	11.5	11.6	10.3	12.5	13.5	9.5	9.5									12.2	11.7		11.6	10.2	14.8	15.9	15.1	11.9	11.5	13.5	9.5	10.3		16.5
5	12.5	12.9	12.1	15.1	13.8	13.3	14.3	11.8	15.2	11.8	14.3	12.6	13.1	15.5	15	13.7		12.8	14.2	12.9	13.6	13	14.9	16.2	13.1	12.7							14.6	14.2			12.7	13.6	12.3	16.5	14	15.8	15.2	15	16.2	11.8	12.7		14.2
6	15.1	15.1	14.1	15.9	16.7	15.4	16.3	15.2	15.9	14.5	14.9	12.3	13.9	17.4	16	14.8	14.3	14.4	15	16.2	16.9	15	15.3	16.7	15.9	15.8	14	12.8	10.1	13.9	12.9	12.9	16	15.4	15.7	14.4		16.2	14.9	17.5	16.3	17.9	19.3	17	17.7	16	15.2		18.5
7	16	16.1	15.4	17.8	16.9	15.7	17.1	16.6	17		15.6	12.9	15.8	19.4	18	16.5		15.6	16.4	17.5	17.3	15.4			18.2	17.9							19.1	19.2	17.2	15.7		17.6	16	19.2	18.7	18.8	19.5	17.1	20.2	17.7			19
8	16.1	17.3	15.9	18.6	20.4	20.2	21.2	20.2	21		16.1	13.6	19.8	22.6	21	20		16.6	17.5	19.3	20	15.6	19.9	20.1	18.6	18.9	18.5	17.8	14.8	19.1	17.7	17.8	20	19.5	20.9	19.6	18.8	17.6	15.3	20.3	18.2	18.3	22.1	21.2	22.4	18			20.3
9	19	19.7	20	22.8	21.6	21.4	22.5	20.9	22.2		19.4	17.9	20.9	22.6	22	20	22	20	20.3	20.6	20.3		21.7	22	20.3	19.8	20	19.4	16.6	21.6	18.3	20	23.1	22.9	21	20.6	19.4	20	17.6	21.9	22.9	22.6	26.7	22.7	21.4	20.2			21.6
10	21.1	21.6	20.3	23	25	24.4	25.9	22.5	26.3		19.5	20	22.3				24.5	20.6	20.6	23.3	23.8	22.8	24.5	25.3	22.4	21.3	22.9	21.7	18	22.9	20.2	22	24.5	23.9	25.2	23.6	22.3	21.9	19.7	24.1	25.4	22.3	24.1	26	22.8	22.8			24.3
11	23.2	23.4	24	27.2	26.8	26.5	27.5	24.1	28		22.2	23.2		28.5	28.5	26.4	28.6	23.6	23.4	26.6	26.9	24.9	25.2	26.3	24.9	23.5	25.3	23.1	19.6	24	21.2	23	24.7	24.7	27	25.4	24.6	22.9	21.1	25.4	26.4	25.6	21.6	26.8	22	22.9			26.3
12	24.7	26.3	25.8	29.7	28.1	26.9	29	24.4	28.5		24.4	25	29.5	29	30.1	28.1	29.4	25.8	26.3	28.6	27.4	25.9	24.8	26.5			26.3	24.2	20.1	24.6	21.9	23.7	24.7	24.8	28	26.2	25.8	24.5	21.9	27.2	28.8	28.1	21.7	26.3	21.8	20.9			28.9
13	25.3	27.3	26.6	28.2	28.7	27.5		25.6			23.9	24.7	30.9	28.9	31.8	29.8	30.3	26.3	27.2	28.3	28.1	25.5	26.6	29.2	28.3	26.6	26.7	24.7	21.3	24.9	22	24.6	26.4	26.5	27.8	27.5	26.7	24.7	22.7	25.9	27.5	27	19.2	25.6		17.7			27.5
14	25.3	27	27.7	28.6	31.5	28.8		26.5			24.2	25.5	31	29.8	34.3	32.5	31.8	26.4	27.4	28.7	29.2	25.5	27.5	30.3	28.8	27.5	26.3	25.3	21.9	26.1	23.1	25.1	27	28.4	28.9	27.7	29.2	23.9	21.7	23.9	25.9	27.8	16.3	25.3					25
15	25.8	28.1	28.8	28.6	32.4	29		27.2			24.5	26.5	32.6	31.2	35	34.5	34.2	28.1	27.5	28.8	29.3	26.6			28.3	27.6	26.3	26	22	26.1	23.6	24.7			30	28.5	30.9	22.5	21.2	22.9	24.5	27		24.4					22.2
16	28	31	32.4	31.5	34.3	30		27.5			25	27.4		31.8	36.9	36.8		28.3	27.8	30.3	31.6	28.5			30.7	28.3	27	26.1		26.7	24.2	25.2			33.6	31.5	34.6	21.1	20.1	24.2	24.1	27.8		23.4					17.2
17	28.4	32.5	34.6	33.4	37	32.1		29.1											28.2	31.7	32.4						27.9	26.2		27.2	24.4	25.7			38	34.7	35.4	20.3	18.2	23	23.8	27.1		21.8
18	30.2	35.5	37.2	35.8	36.6	32.5		29.1											29.1								28.4	26.3		27.2	25.2	26.6					36.1	19	15.8	21.4	22.1	26.9		20.4
19	31.2	36.9	39	37.8		33.2		29.4											29.5								28.6	25.9										17.5		19.7	21	24.1		18.9
20		38.1				33.8		30																														17.1
GBA wbKO Females
Age (weeks)	Control
3	11.2	11	7.4	7.1	10.4	9.5	10.5	9.2	9.7	7.2	7.7	8.7	8.1	10.7	10.7	10.5	10.3	10.9	9.5	7.6	9.2	9.5	9.6	9.2	11.3	10	12.2	11	10.9	10.2	8.8	11.9			7.6	8.1			8.7	7.7	10.2	9.1	8.2	8.6
4	11.3	11.9	10	9.3	11.2	11.4	11.7	10	10.5	9		10.8	9.6	12.4	12.4	11.3	11	11.8	10.2	7.4	11.4	11.9	12.9	12.6	11.5	10.9	13.5	11.9	11.8	10.9	9.9	12.2	11.2	12.1	9.1	9.6	13.2	12.8	10.5	9.8	12.6	10.6	9.9	10.7	11.5	10.7	11.3	9.5	9.3
5	13.4	12.8	13.1	12.1	13.4	13.2	14.4	11.6	13.5	11.1		13.7	12.4	13.1	13.3	12.9	12.5	13.1	13.5		13.4	14.2	14.7	14.4	13.4	12.8	14.7	13.2	13.5			16.5	12.5	14	12.9	12.2	14.6	13.6	13.2	12.3	14.8	12.6	11.7	12.2				10	12
6	14.7	14	15.1	14	14.7	14.9	15.7	13	15.3	13.9		16	14.3	14.6	15.1	15.1	14.6	14.8	14.9		14	15.1	15.3	14.3		14.9				17.2	15	15.1	13.8	15	14.8	15.8	15.6	14.8	16.3	14.8	17.2	14.6	13.1				16	12.1	14
7	14.8	14.5	15.6	14.5	15.3	15.4	16.1	13.6	15.8						17.2	16.6	15.7	17	16.2							14.5	16.3	15	15.2				15.4	16.9		15.6	16.5	16.4
8	16.8	15.3	15.1	15.2			18.7	16.7	18.5						19.5	18.4																				16
9	16.2	15.2	16.3	14.9			19	16.9
10	18.6	19.5	18.5	17.6			19.3	17.5
11	19.4	19.7	19.3	19.3			20.2	18.1
12	20.3	20.2	19.9	19.8
GBA wbKO Males
Age (weeks)	Control																																											GBA wbKO
3	13.2	7.4	7	7.5		10.4	10.7	9.7	13.1	12.6	8.9	7.8	9.1	10.7	8.1	6.7	11.2	10.3	9.3	9.9	10.4	9.4		8.1	8.5			8.3	7.5	5.6	9.8	10.5	10.6	7.5	8.8					11.4	10.9	9.5	12	5.9	6			7.5	7.4
4	14.7	11.2	9.8	10.7	10.7	11.8	12.8	12.3	13.5	12.3	10.1	9.1	9.3	13	9.4	9.6	12.4	11	10.8	10.8	11.5	10.5	14.1	9.9	10.1	11.5	14	10.5	9	6.9	12.2	12.6	13.1	9.4	12.2	11.6	12	10.9	11.6	14.8	12.3	12.4	13.7	7.7	7.9	6.9	11.6	7.2	8.2
5	15.9	14.2	12.2	13.3	11.3	17.5	14.5	14.7	14.2	14.9	11.7	12.1	12.3	13.8	12.4	14.7	13.8	11.8			16.8	16	15.4	14.5	13.9	11.6	14.9	13.5	12	9.3	15	15.4	16.2	11.9	14.2					16.2	12.9	16	16.4	9	9.2	8.6	12.1		11.6
6	16	17.4	14.9	16	13.5	16.9	15.1	15.8	15.2	12.1	13.1	14.9	14.1	14.1	13.5	16.7			16.4	17.6	14.5	15.3	18.3	17	16.5			16.3	15.7	12	17.4	17.1	18.1	13.4	16	15.6	16.6		16.8			16.4	17.7	8.5	7.9	10.3	13.5		14.1
7	16	18	15.7	16.5	15.1	18.6	15.7	16.5			14.3	16.1	16.5	15.5	13.9	16.8	16.6	16.6					19.7	17.9	17.5																			8.3		10	15.6		12.1
8	16.5	15.8	15.9	17	16.7																			18	17.5																					11.8	16.1
9	17.9	17.7	17	18.1	19.7																																									12	17
10	20.8	20.5	19.3	20.6	21.4																																									11.3	18.2
11	22.7	22.1	21	22.1																																											14.5
[truncated: 45 more columns]

## Sheet: Fig. 4B
	10 weeks	13 weeks	15 weeks
Control	0	0	0
	0	0	0
	0	0	0
	0	0	0
	0	0	0
	0	0	0
	0	0	0
	0	0	0
	0	0	0
	0	0	0
	0	0	0
	0	0	0
GBA nKO	0	9	13
	0	7	11
	0	8	8
	2	7	10
	0	4	12
	0	5	7
	0	2	9
	1	5	10
	1	1	7
	1	8	7
	1	11	8
	1	10
	1

## Sheet: Fig. 4C
Days Elapsed	Control		Days Elapsed	GBA mKO		Days Elapsed	GBA nKO Females		Days Elapsed	GBA nKO Males		Days Elapsed	GBA wbKO
364	0		364	0		120	1		142	1		78	1		1 = end of life
365	0		364	0		118	1		131	1		56	1		0 = study terminated, not end of life
274	1		365	0		118	1		133	1		56	1
364	0		365	0		118	1		133	1		53	1
364	0		365	0		119	0		133	1		53	1
687	0		365	0		93	0		97	1		40	1
365	0		365	0		114	1		127	1		32	1
365	0		364	0		112	1		90	0		47	1
365	0		364	0		104	0		88	1		43	1
183	0		366	0		116	1		47	0		36	1
185	0		366	0		105	1		47	0		52	1
185	0		366	0		106	1		112	1		36	1
185	0		687	0		58	0		134	1		50	1
366	0		687	0		117	1		106	1		46	1
366	0		183	0		117	1		58	0		41	1
366	0		183	0		104	1		58	0		44	1
367	0		183	0		101	1		118	1		42	1
478	0		483	0		115	1		109	1		52	1
478	0		482	0		67	0		131	1		39	1
478	0		482	0		111	1		142	1		39	1
365	0		364	0		56	0		121	1		27	1
365	0		365	0		105	1		136	1		76	0
365	0		365	0		100	1		130	1		37	0
364	0		365	0		98	1		100	1		42	0
366	0		364	0		79	1		112	1		42	0
218	0		364	0		101	1		95	1		41	0
366	0		364	0		96	1		95	1		37	0
185	0		366	0		114	1		106	1		39	0
185	0		366	0		96	1		106	1		53	0
364	0		366	0		96	1		108	1		53	0
364	0		366	0		102	1		93	1		82	1
364	0		366	0		94	1		113	1		52	1
364	0		216	0		109	1		115	1		52	1
364	0		218	0		109	1		94	1		41	1
346	1		185	0		99	1		97	1		47	1
406	0		181	0		98	1		108	1		69	1
348	0		181	0		106	0		116	1		82	1
			407	0					92	1		82	1
			312	1					116	1		53	1
			408	0					123	1		54	1
												40	1
												48	1
												46	1
												53	1
												55	1
												46	1
												52	1
												49	1
												36	1
												36	1
												58	1
												46	1
												33	1
												50	1
												54	1
												56	1
												56	1
												44	1
												37	1
												40	1
												40	1
												40	1
												42	1
												39	1
												53	1
												53	1

## Sheet: Fig. 4D
Control	GBA mKO		Control	GBA nKO		Control	GBA wbKO
517.35	501.26		450.4	401.91		425.67	391.76
531.54	542.89		470.32	392.79		410.19	388.83
512.96	547.08		466.33	434.4		425.8	390.02
520.5	482.4		480.8	389.08		424.1	422.1
502.99	489.82		450.8	431.9		388.6	370.5
539.2	590.45		476.1	373.49		436.2
520.84	524.67		464.5	410.13		422.8
507.7	518.02		491.1	429.4		432.5
576.03	484.44		478.32	437.7		435.6
550.6	499.01		517.35	400.08		429.34
			467.45	406.8		457.48
			472.51	481.1		460.5
			473.79	385.36		446.9
			465.25	458.22		419.5
			449.48	459.1		444.8
			469.62	372.03		424.5
			485.6	375.75
			438.42	388.8
			434.31	428.9
			414.15	409.3
			485.3

## Sheet: Fig. 4E
Spleen:			Liver:
Control	GBA wbKO		Control	GBA wbKO
0.00291552	0.0030618		0.0488037	0.0438
0.00467517	0.00229231		0.049293	0.0308225
0.00441718	0.00341429		0.0635417	0.0266788
0.00505096	0.00202471		0.0465397	0.0369492
0.008075	0.00135593		0.04372	0.0512174
0.00446032	0.00157971		0.0424073
0.00648485			0.0534417
0.00439695			0.0460878
0.00506135			0.0557459
0.0035
0.00402459

## Sheet: Fig. 5A
Control	GBA mKO		Control	GBA nKO		Control	GBA wbKO
51.9468	44.7025		53.2872	128.02		93.5237	128.464
61.9402	46.4233		78.4471	109.321		66.3588	129.891
56.5108	36.0712		52.948	122.594		58.2514	158.743
47.1506	52.0469		54.3755	120.692		72.017	217.249
40.3768	48.8964		55.0922	87.3727		62.8441	170.058

## Sheet: Fig. 5B
Control	GBA mKO		Control	GBA nKO		Control	GBA wbKO
0.032402	0.020751		0.040954	0.324738		0.019253	2.58192
0.129499	0.033789		0.021447	2.16469		0.097241	3.74999
0.361629	0.196024		0.005821	2.87436		0.088287	7.50706
0.0957471	0.022563		0.017088	3.46642		0.056863	5.77021
0.125172	0.108505		0.023768	1.21289		0.027526	4.34299

## Sheet: Fig. 5C
	Control						GBA mKO
C14-GlcCer	0.00583397	0.00426452	0.00634594	0.0241051	0.0152832		0.0237061	0.0166917	0.00268417	0.0101477	0.00449114
C16-GlcCer	0.593435	0.842472	0.653048	0.869434	0.614173		0.427999	0.554809	0.404044	0.514877	0.493365
C18-GlcCer	30.693	35.088	33.8453	24.7393	19.803		18.0445	19.8864	16.5976	22.8478	22.3352
C18:1-GlcCer	0.138579	0.34731	0.176256	0.225863	0.171728		0.346195	0.237687	0.241611	0.131338	0.326715
C20-GlcCer	1.91201	2.35053	2.35553	1.35272	1.38926		2.00971	2.03891	1.41578	1.54853	1.76241
C20:1-GlcCer	0.0672312	0.0416349	0.13503	0.0191791	0.200549		0.0168176	0.193499	0.0406687	0.364483	0.087904
C22-GlcCer	4.29739	5.40381	5.93438	4.26871	3.43916		5.39154	4.73254	3.25793	5.29383	3.82739
C22:1-GlcCer	0.259395	0.706807	0.300052	0.717739	0.212309		0.855502	0.902196	1.45973	1.09723	0.948532
C24-GlcCer	4.28014	4.16445	3.50073	3.56334	2.45936		3.52919	3.59392	3.46509	3.82933	3.88595
C24:1-GlcCer	9.59809	11.1591	8.90274	10.2406	11.4481		12.532	12.7435	8.87025	15.6915	13.8605
C25-GlcCer	0	1.82155	0.552345	1.05789	0.615168		1.46304	1.25307	0.287317	0.682383	1.2443
C26-GlcCer	0.0509901	0.00461282	0.0868693	0.0704417	0.00233221		0.0464937	0.234606	0.00880533	0	0.0351071
C26:1-GlcCer	0.0507319	0.00564071	0.0622058	0.00121267	0.00634058		0.0158463	0.0355695	0.0197198	0.0355569	0.0845181
	Control						GBA nKO
C14-GlcCer	0.00576457	0.0430552	0.00124671	0.103982	0.0228274		0.0114589	0.0210008	0.03283	0.0158162	0.0286747
C16-GlcCer	0.673355	0.827309	0.766667	0.686833	0.800711		3.01561	2.57005	2.2825	2.24344	1.4679
C18-GlcCer	28.4648	46.1134	30.4988	28.9924	32.6093		77.7764	67.062	81.3549	80.0534	56.5051
C18:1-GlcCer	0.125586	0.684248	0.290425	0.284724	0.230909		0.592324	0.286081	0.407578	0.376161	0.291701
C20-GlcCer	1.74301	3.26895	1.9325	1.59291	2.21677		4.32853	3.91836	4.18017	4.12671	2.92117
C20:1-GlcCer	0.0373147	0.0431464	0.0710363	0.148691	0.0655225		0.247248	0.0592473	0.0834902	0.0573536	0.0695745
C22-GlcCer	5.1335	7.97958	4.8128	5.38162	4.56404		11.3242	7.20284	7.59858	8.56029	6.28682
C22:1-GlcCer	1.31622	0.922167	0.955243	0.500252	0.618114		0.455347	1.14314	1.08747	1.32203	0.64135
C24-GlcCer	5.28672	5.95546	4.43924	4.1878	4.22753		11.4299	9.43331	9.22837	8.82476	7.03134
C24:1-GlcCer	9.67521	11.7025	8.56974	11.8055	9.05031		17.8647	16.416	15.8021	13.7989	10.7081
C25-GlcCer	0.80392	0.816217	0.584188	0.584443	0.63972		0.956509	1.07128	0.521369	1.25898	1.38735
C26-GlcCer	0.0206764	0.0785837	0.00833949	0.0303273	0.0393192		0.00746825	0.10562	0.00733346	0.0126011	0.0304322
C26:1-GlcCer	0.00113362	0.012524	0.0178046	0.0760499	0.00715833		0.0109078	0.0321624	0.00690505	0.0419653	0.00320248
	Control						GBA wbKO
C14-GlcCer	0.018213	0.007551	0.003535	0.024504	0.003162		0.066199	0.022909	0.00529	0.055045	0.003875
C16-GlcCer	1.57192	1.25926	0.970093	0.997441	1.07575		3.52665	2.40492	2.78193	2.63031	2.51626
C18-GlcCer	41.6985	34.2256	31.3198	34.2485	34.2703		74.3409	78.139	122.992	136.935	117.199
C18:1-GlcCer	0.226008	0.288522	0.17328	0.160805	0.27648		0.440918	0.404824	0.24801	0.645345	0.425381
C20-GlcCer	3.30673	2.81098	3.0609	2.82066	2.9964		6.50388	7.05048	5.23344	9.38618	9.18958
C20:1-GlcCer	1.99452	1.91061	1.61369	2.16456	1.74879		1.97801	1.60267	1.20264	1.42322	1.42247
C22-GlcCer	11.8003	7.55618	6.75517	6.14227	6.47757		10.6727	14.6461	6.23365	14.277	13.3317
C22:1-GlcCer	2.68273	2.39798	1.72692	0.223642	0.148202		2.16581	2.1073	0.95438	6.05452	1.42527
C24-GlcCer	12.6715	5.99173	4.50592	8.35268	5.93226		7.99464	9.13315	5.03073	14.4059	9.36951
C24:1-GlcCer	16.8087	9.00858	7.07788	15.7704	8.92759		19.4057	12.6686	12.8857	26.3028	13.492
C25-GlcCer	0.642454	0.72984	0.977994	0.825043	0.895865		1.156	1.40303	0.911984	4.40863	1.36571
C26-GlcCer	0.029821	0.009467	0.004986	0.143652	0.010463		0.023872	0.053311	0.08898	0.276397	0.040088
C26:1-GlcCer	0.072321	0.162429	0.06133	0.142826	0.081266		0.188301	0.254806	0.174908	0.448455	0.276698

## Sheet: Fig. 6B
Thalamus:			Brainstem:			Cerebellum:
Control	GBA mKO		Control	GBA mKO		Control	GBA mKO
0.744067	3.06998		1.06323	2.8994		3.82947	5.45933
2.54042	3.67111		2.88184	2.66986		6.47336	5.90411
8.71264	3.22844		5.56778	2.51851		10.6183	2.97539

## Sheet: Fig. 6D
Thalamus:			Brainstem:			Cerebellum:
Control	GBA nKO		Control	GBA nKO		Control	GBA nKO
1.37517	11.0774		1.25054	16.9155		4.43331	48.3007
3.15246	9.60671		1.4981	14.2738		3.12141	40.9253
2.41513	8.15586		1.88522	23.3097		2.98711	30.6476

[truncated: 36 more sheets: Fig. 7C, Fig. 7D, Fig. 8C, Fig. 8D, S Fig 4, S Fig 5B, S Fig 5C, S Fig 6A, S Fig 6B, S Fig 6C, S Fig 6D, S Fig 6E, S Fig 6F, S Fig 6G, S Fig. 6H, S Fig. 6I, S Fig 6J, S Fig 6K, S Fig. 6L, S Fig. 6M …]
